# Supplementary material for: Priority Analysis of Educational Needs of Forest Healing Instructors Related to Programs for Cancer Survivors: Using Borich Needs Assessment and the Locus for Focus Model
Source: Int J Environ Res Public Health. 2022 Apr 28;19(9):5376. doi: 10.3390/ijerph19095376 (PMC9103931; doi:10.3390/ijerph19095376)
Supplement: Supplementary file 1 [file ijerph-19-05376-s001.zip]

Archive with 1 entries (1 files):
- ijerph-1683697-supplementary.pdf
